# Supplementary material for: Beehives possess their own distinct microbiomes
Source: Environ Microbiome. 2023 Jan 9;18:1. doi: 10.1186/s40793-023-00460-6 (PMC9830898; doi:10.1186/s40793-023-00460-6)
Supplement: Supplementary file 1 — Additional file 1. Sampling data, OTU's raw data, OTU's normalized data, offtarget OTU's raw counts and target and offtarget OTU's data. [file 40793_2023_460_MOESM1_ESM.xlsx]

## Sheet: Sampling
METADATA ID	SAMPLE ID​	SAMPLE​ TYPE	HIVE​ LOCATION	POST CODE	COLLECTION DATE	SOILSCAPE (http://www.landis.org.uk/soilscapes/#)	HABITAT	DISEASE OUTBREAKS BEFORE/DURING COURSE OF STUDY	ANY TREATMENT FOR HIVE​
1	1H	honey​	Verney Junction, Buckinghamshire​	MK18 2JY	2015-06-17	18. Slowly permeable seasonally wet slightly acid but base-rich loamy and clayey soil	Seasonally wet pastures and woodlands	None	None
2	1P	pollen​	Verney Junction, Buckinghamshire​	MK18 2JY	2015-06-17	18. Slowly permeable seasonally wet slightly acid but base-rich loamy and clayey soil	Seasonally wet pastures and woodlands	None	None
3	2H	honey	Saffron Waldon, Essex	CB11 3AB	2015-06-17	5. Freely draining lime-rich loamy soils	Herb-rich chalk and limestone pastures; lime-rich deciduous woodlands	None	None
4	2P	pollen	Saffron Waldon, Essex	CB11 3AB	2015-06-17	5. Freely draining lime-rich loamy soils	Herb-rich chalk and limestone pastures; lime-rich deciduous woodlands	None	None
5	3H	honey​	Guildford, Surrey​	GU1 3DW	2015-07-03	7. Freely draining slightly acid but base-rich soils	Base-rich pastures and deciduous woodlands	None	None
6	4H	honey ​	Guildford, Surrey​ University	GU2 7JH	2015-07-03	18. Slowly permeable seasonally wet slightly acid but base-rich loamy and clayey soil	Seasonally wet pastures and woodlands	None	None
7	5P	pollen​	Woking, Surrey	GU21 3BX	2015-07-14	22. Loamy soils with naturally high groundwater	Wet acid meadows and woodland	None	Oxalic acid
8	5H	honey​	Woking, Surrey	GU21 3BX	2015-07-14	22. Loamy soils with naturally high groundwater	Wet acid meadows and woodland	None	Oxalic acid
9	6P	pollen​	West Byfleet​, Surrey	KT14 6AP	2015-07-14	15. Naturally wet very acid sandy and loamy soils	Mixed dry and wet lowland heath communities	None	None​
10	6H	honey​	West Byfleet​, Surrey	KT14 6AP	2015-07-17	15. Naturally wet very acid sandy and loamy soils	Mixed dry and wet lowland heath communities	None	None​
11	7HA	honey​	Woking, Surrey	GU21 2LB	2015-07-17	8. Slightly acid loamy and clayey soils with impeded drainage	Wide range of pasture and woodland types	Nosema & varroa	Oxalic acid and apiguard
12	7HB	honey​	Woking, Surrey	GU21 2LB	2015-07-21	8. Slightly acid loamy and clayey soils with impeded drainage	Wide range of pasture and woodland types	Nosema & varroa	Oxalic acid and apiguard
13	7P	pollen​	Woking, Surrey	GU21 2LB	2015-07-21	8. Slightly acid loamy and clayey soils with impeded drainage	Wide range of pasture and woodland types	Nosema & varroa	Oxalic acid and apiguard
14	8HA	honey​-hive A	Saffron Waldon, Essex	CB10 1BX	2015-07-21	5. Freely draining lime-rich loamy soils	Herb-rich chalk and limestone pastures; lime-rich deciduous woodlands	None	None
15	8HB	honey​-hive B	Saffron Waldon, Essex	CB10 1BX	2015-07-21	5. Freely draining lime-rich loamy soils	Herb-rich chalk and limestone pastures; lime-rich deciduous woodlands	None	Nonel
16	9HA	honey-hive A	West Byfleet​, Surrey	KT14 6RL	2015-07-27	6. Freely draining slightly acid loamy soils	Neutral and acid pastures and deciduous woodlands; acid communities such as bracken and gorse in the uplands	Varroa; wax moth & chalk brood​	Apivar
17	9PA	pollen-hive A​	West Byfleet​, Surrey	KT14 6RL	2015-07-27	6. Freely draining slightly acid loamy soils	Neutral and acid pastures and deciduous woodlands; acid communities such as bracken and gorse in the uplands	Varroa; wax moth & chalk brood​	Apivar
18	9HB	honey-hive B​	West Byfleet​, Surrey	KT14 6RL	2015-07-27	6. Freely draining slightly acid loamy soils	Neutral and acid pastures and deciduous woodlands; acid communities such as bracken and gorse in the uplands	Varroa; wax moth & chalk brood​	Apivar
19	9PB	pollen-hive B​	West Byfleet​, Surrey	KT14 6RL	2015-07-27	6. Freely draining slightly acid loamy soils	Neutral and acid pastures and deciduous woodlands; acid communities such as bracken and gorse in the uplands	Varroa; wax moth & chalk brood​	Apivar
20	9HD	honey-hive D​	West Byfleet​, Surrey	KT14 6RL	2015-07-27	6. Freely draining slightly acid loamy soils	Neutral and acid pastures and deciduous woodlands; acid communities such as bracken and gorse in the uplands	Varroa; wax moth & chalk brood​	Apivar
21	9PD	pollen-hive D​	West Byfleet​, Surrey	KT14 6RL	2015-07-27	6. Freely draining slightly acid loamy soils	Neutral and acid pastures and deciduous woodlands; acid communities such as bracken and gorse in the uplands	Varroa; wax moth & chalk brood​	Apivar
22	10HA	honey​-hive A	Epsomwell, Surrey	KT17 2AF	2015-07-28	18. Slowly permeable seasonally wet slightly acid but base-rich loamy and clayey soil	Seasonally wet pastures and woodlands	None	Oxalic acid and apiguard
23	10HB	honey​-hive B	Epsomwell, Surrey	KT17 2AF	2015-07-28	18. Slowly permeable seasonally wet slightly acid but base-rich loamy and clayey soil	Seasonally wet pastures and woodlands	None	Oxalic acid and apiguard
24	10PA	pollen​-hive A	Epsomwell, Surrey	KT17 2AF	2015-07-28	18. Slowly permeable seasonally wet slightly acid but base-rich loamy and clayey soil	Seasonally wet pastures and woodlands	None	Oxalic acid and apiguard
25	10HC	honey-hive C	Epsomwell, Surrey	KT17 2AF	2015-07-28	18. Slowly permeable seasonally wet slightly acid but base-rich loamy and clayey soil	Seasonally wet pastures and woodlands	None	Oxalic acid and apiguard
26	10PB	pollen​-hive B	Epsomwell, Surrey	KT17 2AF	2015-07-28	18. Slowly permeable seasonally wet slightly acid but base-rich loamy and clayey soil	Seasonally wet pastures and woodlands	None	Oxalic acid and apiguard
27	10PC	pollen​-hive C	Epsomwell, Surrey	KT17 2AF	2015-07-28	18. Slowly permeable seasonally wet slightly acid but base-rich loamy and clayey soil	Seasonally wet pastures and woodlands	None	Oxalic acid and apiguard
28	11HA	honey-hive A	Guildford, Surrey​	GU4 7PT	2015-07-28	18. Slowly permeable seasonally wet slightly acid but base-rich loamy and clayey soil	Seasonally wet pastures and woodlands	EFB and nosema	Fumidil B​, MAQS, apiguard and oxalic acid​
29	11PA	pollen-hive A​	Guildford, Surrey​	GU4 7PT	2015-07-28	18. Slowly permeable seasonally wet slightly acid but base-rich loamy and clayey soil	Seasonally wet pastures and woodlands	EFB and nosema	Fumidil B​, MAQS, apiguard and oxalic acid​
30	11HB	honey-hive B	Guildford, Surrey​	GU1 1PJ	2015-08-07	18. Slowly permeable seasonally wet slightly acid but base-rich loamy and clayey soil	Seasonally wet pastures and woodlands	EFB and nosema	Fumidil B​, MAQS, apiguard and oxalic acid​
31	11PB	pollen-hive B​	Guildford, Surrey​	GU1 1PJ	2015-08-07	18. Slowly permeable seasonally wet slightly acid but base-rich loamy and clayey soil	Seasonally wet pastures and woodlands	EFB and nosema	Fumidil B​, MAQS, apiguard and oxalic acid​
32	12HA	honey-hive A	Ninfield, East Sussex​	TN33 9EG	2015-08-07	8. Slightly acid loamy and clayey soils with impeded drainage	Wide range of pasture and woodland types	None	none​
33	12HB	honey-hive B	Ninfield, East Sussex​	TN33 9EG	2015-08-07	8. Slightly acid loamy and clayey soils with impeded drainage	Wide range of pasture and woodland types	None	none​
34	13H	honey	Pirbright, Surrey	GU24 0BS	2015-08-07	15. Naturally wet very acid sandy and loamy soils	Mixed dry and wet lowland heath communities	None	Apivar​
35	13P	pollen	Pirbright, Surrey	GU24 0BS	2015-08-07	15. Naturally wet very acid sandy and loamy soils	Mixed dry and wet lowland heath communities	None	Apivar​
36	14HA	honey​-hive A	Camberley, Surrey	GU151SF	2015-08-10	14. Freely draining very acid sandy and loamy soils	Mostly lowland dry heath communities	Chalkbrood	Apivar
37	14HB	honey-hive B​	Camberley, Surrey	GU151SF	2015-08-10	14. Freely draining very acid sandy and loamy soils	Mostly lowland dry heath communities	Chalkbrood	Apivar
38	15P	pollen	Shere, Surrey​	GU5 9JW	2015-08-14	14. Freely draining very acid sandy and loamy soils	Mostly lowland dry heath communities	Chalkbrood and sacbrood	Apiguard and oxalic acid​
39	15H	honey	Shere, Surrey​	GU5 9JW	2015-08-14	14. Freely draining very acid sandy and loamy soils	Mostly lowland dry heath communities	Chalkbrood and sacbrood	Apiguard and oxalic acid​
								Nosema apis is a microsporidian, a small, unicellular parasite recently reclassified as a fungus	Oxalic acid is commonly used to repel varroa
								Varroa destructor (Varroa mite) is an external parasitic mite	Apiguard contains thymol (antimicrobial phenolic compound present in thyme)
								Wax moth is a common pest to beehives that acts as a bee pathogen carrier	Apivar contains amitraz (non-systemic acaricide, insecticide and scabicide)
								Chalkbrood is a larvae disease caused by fungus Ascophaera apis	Fumidil B contains fumagillin, an antifungal agent isolated from Aspergillus fumigatus
								Sacbrood is caused by the Morator aetatulas virus affecting larvae	MAQS contains formic acid to repel varroa
								European foulbrood (EFB) is caused by the bacterium Melissococcus plutonius

## Sheet: OTU's raw data
OUT/sample	1	2	3	4	5	6	7	8	9	10	11	12	13	14	15	16	17	18	19	20	21	22	23	24	25	26	27	28	29	30	31	32	33	34	35	36	37	38	39	total				Bacteria?		Phylum		Class
OTU1	431	4479	1200	1867	67	14	61232	1442	44570	3005	952	5345	507	247	3535	62223	1264	54574	9998	116215	713	22781	518	21047	1699	30266	133872	1446	106271	1577	1643	1365	366	74184	477	1962	1290	52730	951	828325	828325			No	1	Cyanobacteria/Chloroplast	1	Chloroplast	1
OTU2	40839	11898	25289	11448	69	14	199	183	467	22228	3846	65	18724	15693	8371	64	3436	200	39	90	26187	16756	14074	5	42264	1736	318	2380	158	17560	13089	22594	29847	98	3791	15098	8637	97	1135	378986	378986			Yes	1	Firmicutes	1	Bacilli	1
OTU3	190	4537	423	3533	4	18	5910	58	13575	255	157	4270	52	47	807	27141	321	20801	1330	32670	111	3293	62	10691	317	1444	47168	161	34977	111	191	393	26	11064	16	474	291	231	22	227142	227142			Yes	0.97	Proteobacteria	0.55	Alphaproteobacteria	0.21
OTU4	0	1	0	2	31216	135837	78	0	11	209	0	0	5	322	0	0	0	2	0	0	0	0	1	1	0	0	0	0	0	0	0	0	0	0	0	0	0	0	0	167685	167685			Yes	1	Firmicutes	1	Bacilli	1
OTU5	1	0	0	2	5	0	0	36	14	14999	51	1819	51	64	1007	5	2465	371	15	20	13162	13	9564	90	2195	757	886	8202	17	7416	3492	18	2082	16	3572	8545	5189	324	362	86827	86827			Yes	1	Proteobacteria	1	Gammaproteobacteria	1
OTU6	625	1575	374	2421	0	5	5	3	1	140	1932	9155	15925	6641	271	227	133	656	11	49	311	192	137	0	64	315	2835	213	154	594	963	455	3294	415	661	1821	1154	6	46	53779	53779			Yes	1	Proteobacteria	1	Gammaproteobacteria	1
OTU7	297	67	228	38	103	3	424	1828	5	1576	678	101	2376	4908	737	80	274	81	6	24	9770	1186	1097	24	15111	64	41	1281	26	3674	3388	501	785	117	666	3083	1863	5	203	56719	56719			Yes	1	Proteobacteria	1	Alphaproteobacteria	1
OTU8	24	134	18	7	184	8	2	1261	13	3	554	856	28	11	3383	97	27	16	327	443	7	110	71	80	8	3	31	5681	1987	4	78	301	8	65	507	37	25	3	588	16990	16990			Yes	1	Actinobacteria	1	Actinobacteria	1
OTU9	0	38	0	6	0	0	0	0	2	713	8170	44	26	3	26	0	3	0	37	63	8397	0	569	19	12	798	1	1098	5	1313	1062	8	1	2	4	3679	2075	1	1372	29547	29547			Yes	1	Proteobacteria	1	Gammaproteobacteria	1
OTU10	27	2	0	2	0	0	0	0	1	68	4874	120	55	5	23	5	77	5	24	41	4066	216	156	1	16	983	0	31	5	2312	2505	7	38	2	7	4693	2591	3	2359	25320	25320			Yes	1	Proteobacteria	1	Gammaproteobacteria	1
OTU11	1685	15261	574	19160	9	39	3	54	0	4	20	13492	122	1763	0	10	2	3	12	27	26	8	16	15609	2	74	3	36	98	188	19	2024	717	726	165	0	1	0	8	71960	71960			No	1	Cyanobacteria/Chloroplast	1	Chloroplast	1
OTU12	5	11	2	0	19	2	2	66	3	3	0	2	11	2	2	5	4	0	78	1	4	1	16	0	0	1	12	22	9	10	13	3	0	41	130	4	5	2	0	491	491			Yes	1	Bacteroidetes	1	Bacteroidia	0.89
OTU13	357	7	117	9	0	1	2321	1	0	69	25	546	90	152	160	6	2395	6	3	4	793	1327	349	1	102	2859	397	580	5	545	518	25	1145	6	1099	1316	831	0	183	18350	18350			Yes	1	Proteobacteria	1	Gammaproteobacteria	0.99
OTU14	52	57	5	26	0	0	16	0	0	5	56	26	501	13	38	19	63	22	16948	35	40	30	21	18	10	15	16	0	0	8	21	889	445	31	187	54	30	0	0	19697	19697			Yes	1	Proteobacteria	1	Gammaproteobacteria	1
OTU15	2070	3767	594	1705	3	7	89	28	18	2044	11	1675	408	2426	1413	225	2984	992	0	43	1194	196	3585	60	945	3142	203	188	1	1094	1134	161	1446	31	1113	5074	2806	101	137	43113	43113			Yes	1	Proteobacteria	1	Gammaproteobacteria	1
OTU16	7	6	9	1	20	2	1	2725	9	5	29	113	39	5	1097	14	0	3	1	28	2027	11	13	18	15	7	5	678	1125	18	28	62	7	94	145	233	84	7	3023	11714	11714			Yes	1	Firmicutes	1	Bacilli	1
OTU17	17	0	0	0	1	0	0	0	0	6	950	25	9	1	5	0	0	0	11	8	1687	80	42	0	9	48	0	121	4	603	919	2	4	2	1	3912	2011	3	1571	12052	12052			Yes	1	Proteobacteria	1	Gammaproteobacteria	1
OTU18	2	0	0	1	0	0	0	0	0	4	1854	67	19	1	47	0	14	2	8	19	3117	1	317	4	3	145	0	11	3	737	2023	0	0	2	4	410	219	0	157	9191	9191			Yes	1	Firmicutes	1	Bacilli	1
OTU19	165	16	55	37	0	0	83	0	2	260	3936	254	98	78	225	4	700	30	20	30	1281	122	665	25	291	379	7	36	1	1312	1362	70	284	87	142	4737	2470	67	1322	20653	20653			Yes	1	Proteobacteria	1	Gammaproteobacteria	1
OTU20	6	1	0	1	0	0	0	10	0	234	254	33	15	1	61	24	76	693	1	8	4172	9	141	0	55	204	0	4092	1	795	1159	19	96	5	64	1643	798	2	176	14849	14849			Yes	1	Proteobacteria	1	Gammaproteobacteria	1
OTU21	2	0	0	0	1	0	3	2	0	376	23	988	42	68	626	37	3729	152	2	2	591	344	271	0	70	696	88	514	8	408	338	65	1442	6	744	1448	857	33	100	14076	14076			Yes	1	Proteobacteria	1	Gammaproteobacteria	1
OTU22	18	3	9	3	40	0	0	18	4	1	12	4	49	10	142	7	100	31	360	158	48	31	165	49	30	3	19	658	15	22	102	185	66	276	1319	129	61	13	597	4757	4757			Yes	1	Proteobacteria	1	Betaproteobacteria	1
OTU23	0	0	0	0	0	0	0	0	79	0	0	11	0	0	14	164	3	130	32	264	0	8	0	0	8	0	861	0	243	0	16	0	0	450	0	0	2	0	0	2285	2285			No	1	Cyanobacteria/Chloroplast	0.93	Chloroplast	0.93
OTU24	46	2	120	64	0	0	76	0	0	62	179	52	137	209	42	1	438	2	1	2	231	213	78	49	35	85	0	779	0	290	272	33	165	61	65	869	351	1	55	5065	5065			Yes	1	Proteobacteria	1	Gammaproteobacteria	1
OTU25	10	3	1	21	0	0	0	0	2	38	21	8	3050	37	152	47	2295	4	0	6	145	14	0	2	24	9	14	0	3	7	22	1732	1304	0	0	107	88	0	0	9166	9166			Yes	1	Proteobacteria	0.99	Alphaproteobacteria	0.98
OTU26	0	0	0	1	0	0	0	0	0	1	146	3	0	0	0	0	1	0	4	2	15	0	23	0	0	0	0	0	0	60	38	0	0	0	0	111	50	0	0	455	455			Yes	1	Proteobacteria	1	Gammaproteobacteria	1
OTU27	0	2	0	0	0	0	0	0	1	1	0	0	3	0	1	4376	0	0	0	5	0	0	0	0	0	0	0	0	0	0	0	0	0	0	0	0	2	0	0	4391	4391			Yes	1	Firmicutes	1	Bacilli	1
OTU28	0	0	0	0	0	0	0	0	0	0	98	146	0	0	577	19	0	0	0	3	0	0	0	0	0	0	0	2232	168	0	0	2	0	0	0	2	4	0	0	3251	3251			Yes	1	Proteobacteria	1	Betaproteobacteria	1
OTU29	0	0	0	0	2	0	1546	0	0	1	3	0	0	0	1	0	0	0	0	0	0	135	0	0	0	0	0	0	118	0	1	17	9	0	0	3	0	0	0	1836	1836			No	1	Cyanobacteria/Chloroplast	1	Chloroplast	1
OTU30	0	0	0	0	0	0	0	0	0	110	0	0	3	0	4	0	1	1	2	2865	15	208	0	1	0	0	0	0	15	0	0	23	5	0	0	0	0	0	0	3253	3253			Yes	1	Proteobacteria	1	Gammaproteobacteria	1
OTU31	14	11	12	5	21	2	2	43	0	3	7	1	5	6	18	2	17	2	33	14	13	2	1	8	10	0	5	70	11	6	5	9	14	44	171	6	8	2	0	603	603			Yes	1	Bacteroidetes	0.97	Bacteroidia	0.74
OTU32	51	38	41	23	43	8	7	229	9	4	51	46	29	10	116	22	28	32	115	94	44	61	93	27	43	6	34	267	37	20	65	154	26	217	376	92	26	11	354	2949	2949			Yes	1	Fibrobacteres	1	Fibrobacteria	1
OTU33	0	0	0	0	0	0	0	0	0	0	8	17	2	1	56	3891	0	191	0	4	2	0	0	0	0	20	0	0	0	1	11	0	0	0	0	30	16	0	0	4250	4250			Yes	1	Proteobacteria	0.99	Gammaproteobacteria	0.91
OTU34	8	10	5	7	0	1	8	190	0	0	0	9	1	0	26	0	10	3	0	11	11	3	20	26	13	0	15	139	2	11	0	75	2	43	925	27	0	7	55	1663	1663			Yes	1	Actinobacteria	1	Actinobacteria	1
OTU35	0	0	1	0	0	0	0	0	0	77	134	1	27	44	0	5	0	27	1	5	95	367	95	0	287	6	1	35	3	142	203	0	0	1	0	314	207	0	0	2078	2078			Yes	1	Firmicutes	1	Bacilli	1
OTU36	0	0	0	0	28	0	0	130	0	19	0	24	87	239	0	2	286	4	0	0	868	3	7	0	40	41	5	95	2	13	40	17	12	1	35	261	142	0	0	2401	2401			Yes	1	Proteobacteria	1	Alphaproteobacteria	1
OTU37	402	157	155	88	0	2	1	1	0	41	5	27	127	341	0	0	35	5	1	1	61	24	73	608	9	41	0	1	1	78	38	39	345	61	10	137	48	2	0	2965	2965			Yes	1	Proteobacteria	1	Gammaproteobacteria	1
OTU38	2	5	1	1	8	8	4	40	1	2	3	4	1	2	9	0	6	3	0	0	0	9	11	4	9	2	3	22	4	1	7	28	4	27	138	2	1	2	59	433	433			Yes	0.99	Bacteroidetes	0.97	Bacteroidia	0.87
OTU39	0	0	0	0	0	0	0	0	132	2	0	1	0	0	15	157	6	221	0	204	4	4	0	2	0	0	900	0	2	2	3	0	0	221	0	16	0	2	0	1894	1894			No	0.99	Cyanobacteria/Chloroplast	0.48	Chloroplast	0.48
OTU40	0	0	0	0	0	0	0	0	0	3	0	0	0	0	28	204	4	484	0	0	2	7	3	0	0	1	0	0	1	5	12	0	0	0	0	373	231	0	0	1358	1358			Yes	1	Proteobacteria	1	Gammaproteobacteria	1
OTU41	285	504	440	21	6	0	530	0	0	15	17	79	100	144	50	0	123	5	0	3	29	237	39	0	6	8	6	77	1	48	22	15	85	241	54	92	19	12	0	3313	3313			Yes	1	Proteobacteria	1	Gammaproteobacteria	1
OTU42	0	0	0	0	0	0	0	0	0	0	0	0	0	0	10	0	0	0	0	11	0	0	0	0	3	490	0	2232	1040	0	0	4	0	0	0	3	1	0	0	3794	3794			Yes	1	Firmicutes	1	Bacilli	1
OTU43	31	30	19	4	38	4	6	232	6	0	28	21	7	6	69	6	27	16	29	69	13	31	52	13	21	12	16	214	18	8	56	59	5	187	470	17	16	7	177	2040	2040			Yes	1	Fibrobacteres	1	Fibrobacteria	1
OTU44	212	18	0	11	1	0	5	0	0	1	10	9	384	15	55	15	168	128	380	0	71	22	5	16	4	4	7	1	0	7	31	964	360	0	48	45	44	0	0	3041	3041			Yes	1	Proteobacteria	1	Betaproteobacteria	1
OTU45	0	0	0	0	0	0	0	0	0	631	0	0	0	1	0	0	0	0	1	0	4	0	0	1	0	0	244	0	0	0	0	0	0	2	0	0	0	0	0	884	884			No	1	Cyanobacteria/Chloroplast	0.99	Chloroplast	0.99
OTU46	2	1	0	2	0	0	0	0	1	8	79	3	5	4	10	8	12	10	905	2	2	39	6	0	38	4	0	0	5	11	18	122	354	3	90	88	61	0	0	1893	1893			Yes	1	Proteobacteria	1	Gammaproteobacteria	1
OTU47	0	0	0	0	0	0	0	0	0	0	0	0	4	0	3	0	0	0	0	0	964	0	0	0	0	0	0	0	0	55	52	0	0	0	0	0	0	0	3	1081	1081			Yes	1	Proteobacteria	1	Gammaproteobacteria	1
OTU48	0	0	1	0	0	0	4	2	0	1	32	7	2	0	54	0	46	0	2	0	9	87	24	0	6	5	21	29	0	77	4	92	8	0	1	384	214	0	0	1112	1112			Yes	1	Proteobacteria	1	Alphaproteobacteria	1
OTU49	9	6	21	207	9	1	48	0	0	12	57	98	4	2	7	0	67	0	0	14	54	47	4	43	1	18	0	35	0	18	102	1	65	215	16	295	176	1	42	1695	1695			Yes	1	Proteobacteria	1	Gammaproteobacteria	1
OTU50	0	0	0	1	0	0	0	0	0	0	1529	4	5	0	1	0	0	0	14	17	932	1	172	0	21	271	0	0	0	160	309	0	0	1	0	12	6	0	38	3494	3494			Yes	1	Proteobacteria	1	Gammaproteobacteria	1
OTU51	59	5	24	67	0	1	0	0	0	47	0	0	7	1	0	2	10	0	0	0	39	0	7	0	4	0	0	0	0	18	19	24	250	0	40	32	19	1	9	685	685			Yes	1	Proteobacteria	1	Gammaproteobacteria	1
OTU52	22	3	8	2	0	0	1	0	0	0	9	0	63	6	30	15	44	7	1057	2	19	5	1	7	0	4	6	0	3	0	0	79	248	2	43	40	12	0	0	1738	1738			Yes	1	Firmicutes	1	Bacilli	1
OTU53	5	20	11	1	18	0	5	64	1	2	3	5	9	0	38	0	15	6	35	5	3	26	3	4	0	2	1	74	6	0	30	59	11	18	152	7	3	1	47	690	690			Yes	1	Proteobacteria	1	Betaproteobacteria	1
OTU54	23	8	13	12	0	1	0	1	0	7	10	25	26	21	31	1	7	0	11	0	24	41	15	0	26	4	0	0	0	5	0	11	0	2	0	332	114	0	0	771	771			Yes	1	Tenericutes	1	Mollicutes	1
OTU55	14	10	2	1	20	1	3	86	1	3	10	13	0	0	26	2	12	5	32	23	18	20	3	11	0	1	12	82	12	0	10	19	10	26	216	11	6	5	66	792	792			Yes	1	Fibrobacteres	0.9	Fibrobacteria	0.9
OTU56	8	4	13	3	8	2	0	114	2	3	16	1	1	2	21	1	3	2	44	6	0	16	13	8	1	1	12	110	11	7	23	50	5	48	88	14	3	4	48	716	716			Yes	1	Proteobacteria	1	Betaproteobacteria	1
OTU57	4	22	3	26	0	0	2	61	0	13	23	1	54	26	37	5	10	8	1	12	27	38	8	0	7	6	1	58	0	40	123	301	323	0	1	77	37	0	0	1355	1355			Yes	1	Proteobacteria	1	Alphaproteobacteria	1
OTU58	0	3	5	1	0	1	0	74	0	0	0	9	3	1	3	1	0	1	1	79	0	15	19	2	7	0	1	0	2	4	4	66	3	13	653	12	0	1	8	992	992			Yes	1	Proteobacteria	1	Alphaproteobacteria	1
OTU59	5	7	10	5	0	0	7	0	0	9	191	2	27	2	35	9	85	54	929	3	17	10	1	3	4	2	0	0	0	0	10	91	240	1	91	31	11	0	0	1892	1892			Yes	1	Firmicutes	1	Bacilli	1
OTU60	0	0	0	0	10	0	1	109	0	2	3	3	7	1	462	2	7	1	8	33	4	280	5	14	7	96	5	54	43	1	0	39	0	7	195	13	4	0	35	1451	1451			Yes	1	Firmicutes	1	Bacilli	1
OTU61	33	1	146	2	0	0	1	0	0	43	5	3	50	58	5	21	23	10	0	0	49	25	79	1	16	22	3	0	2	49	32	54	51	54	1	72	26	0	0	937	937			Yes	1	Proteobacteria	1	Gammaproteobacteria	1
OTU62	0	9	9	13	11	6	1	81	1	0	21	7	1	3	0	0	13	2	49	22	15	13	26	0	5	0	6	0	7	10	13	45	4	76	91	11	8	2	42	623	623			Yes	1	Bacteroidetes	0.98	Bacteroidia	0.78
OTU63	13	1	2	4	19	9	0	42	0	4	10	9	18	0	14	1	11	0	13	9	3	0	3	0	8	5	17	43	14	4	5	59	6	54	67	8	8	3	121	607	607			Yes	1	Bacteroidetes	1	Bacteroidia	0.97
OTU64	0	0	0	0	0	0	0	0	0	1	2	0	2	1	0	0	42	4	0	0	2	0	0	0	2	0	0	0	0	107	220	0	3	0	1	195	90	0	0	672	672			Yes	1	Firmicutes	1	Bacilli	1
OTU65	0	3	0	1	183	0	3	325	0	0	0	2	1	3	6	0	8	0	0	8	0	4	0	6	1	0	0	10	0	0	0	0	0	16	32	0	0	0	0	612	612			Yes	1	Proteobacteria	1	Gammaproteobacteria	1
OTU66	0	0	38	0	0	0	0	15	0	0	69	248	35	0	86	7	0	0	1	1	0	17	0	0	0	0	0	48	14	7	2	0	0	0	0	0	0	1	0	589	589			Yes	1	Proteobacteria	1	Betaproteobacteria	1
OTU67	11	12	0	6	3	1	0	83	6	1	2	7	10	1	2	5	2	2	15	0	5	11	31	8	5	0	5	90	9	3	8	0	3	12	115	2	5	2	14	497	497			Yes	1	Firmicutes	0.79	Erysipelotrichia	0.28
OTU68	0	0	0	0	0	0	0	0	0	0	0	0	510	3	0	0	1	0	0	1	5	0	0	0	2	0	0	0	0	0	0	0	0	0	0	0	0	0	0	522	522			Yes	1	Proteobacteria	1	Gammaproteobacteria	1
OTU69	5	12	10	1	20	5	0	78	4	0	4	4	5	2	2	0	10	4	29	18	25	0	15	5	7	1	26	48	8	2	9	41	5	0	40	10	6	0	57	518	518			Yes	1	Bacteroidetes	1	Bacteroidia	0.99
OTU70	2	6	1	0	12	0	0	0	6	1	0	0	0	12	92	4	8	0	0	32	0	8	0	12	0	3	11	115	40	12	1	15	9	32	0	21	10	3	0	468	468			Yes	1	Bacteroidetes	1	Sphingobacteriia	1
OTU71	0	0	0	20	0	1	0	254	0	72	0	1	20	0	0	0	0	4	89	48	8	3	0	0	3	0	0	0	0	1	0	264	0	0	56	427	381	0	14	1666	1666			Yes	1	Proteobacteria	1	Gammaproteobacteria	1
OTU72	0	0	0	0	0	0	0	0	0	0	1	52	1	0	0	0	0	0	0	0	20	2	0	0	0	302	6	0	0	0	0	0	0	0	0	98	44	0	0	526	526			No	1	Cyanobacteria/Chloroplast	1	Chloroplast	1
OTU73	4	13	2	1	6	0	0	65	0	2	5	3	10	0	20	3	8	2	10	11	5	5	13	8	5	3	9	37	3	3	7	39	4	45	96	6	5	0	58	516	516			Yes	1	Bacteroidetes	1	Bacteroidia	0.42
OTU74	0	0	0	0	0	0	0	0	0	1	0	3	1	4	0	1	0	0	0	0	4	0	2	0	385	18	0	0	1	7	9	0	2	2	0	27	16	0	0	483	483			Yes	1	Proteobacteria	1	Gammaproteobacteria	1
OTU75	1	5	2	3	28	5	3	35	3	0	14	6	10	0	23	5	3	5	4	20	14	16	19	9	3	3	6	6	23	4	13	26	2	45	135	3	0	1	24	527	527			Yes	1	Bacteroidetes	0.98	Bacteroidia	0.92
OTU76	0	2	0	7	15	4	3	254	6	0	1	0	0	1	0	0	0	1	22	3	0	0	3	1	0	0	0	27	0	4	0	0	0	0	25	0	4	0	88	471	471			Yes	1	Proteobacteria	1	Gammaproteobacteria	1
OTU77	9	2	7	4	29	3	5	110	0	4	13	5	15	3	25	4	3	5	33	21	10	3	27	11	6	0	9	17	3	13	14	57	2	34	65	20	6	5	24	626	626			Yes	0.99	Bacteroidetes	0.93	Cytophagia	0.43
OTU78	0	0	0	0	0	0	0	0	0	0	0	0	0	0	0	0	0	0	0	0	14	0	0	11	0	2	0	0	0	0	0	0	0	0	1	2	2	19758	0	19790	19790			Yes	0.95	Proteobacteria	0.57	Alphaproteobacteria	0.17
OTU79	6	6	0	3	24	4	0	62	2	0	1	5	3	2	0	2	4	4	40	25	2	5	0	1	2	2	11	0	1	2	11	29	5	24	113	12	3	1	14	431	431			Yes	1	Bacteroidetes	0.97	Bacteroidia	0.95
OTU80	5	7	1	1	0	0	0	0	0	3	20	2	33	1	97	7	24	8	291	1	4	3	0	1	0	2	8	0	0	2	0	21	24	0	78	7	0	0	0	651	651			Yes	1	Firmicutes	1	Bacilli	1
OTU81	7	5	4	3	0	3	5	13	1	0	2	1	0	1	11	3	0	2	15	2	0	2	32	0	2	2	7	20	5	11	3	25	0	1	156	11	8	5	59	427	427			Yes	1	Bacteroidetes	1	Bacteroidia	0.94
OTU82	4	5	4	4	29	0	3	68	0	0	0	8	9	0	8	0	9	1	29	22	18	12	29	1	7	2	2	0	2	0	16	3	3	31	81	16	4	0	39	469	469			Yes	1	Bacteroidetes	1	Bacteroidia	0.92
OTU83	0	0	0	2	0	0	0	0	0	0	0	0	0	0	657	4	0	0	2	0	0	0	0	0	0	0	0	0	0	1	0	0	0	0	0	0	0	0	0	666	666			Yes	1	Proteobacteria	1	Alphaproteobacteria	1
OTU84	0	0	0	0	0	0	0	0	2	3	0	127	3	0	0	0	0	26	0	0	7	2	1	313	1	348	56	0	1	10	8	3	4	2	1	9	10	50	0	987	987			Yes	1	Spirochaetes	0.14	Spirochaetia	0.14
OTU85	0	0	0	0	8	0	3751	6	0	3	6	0	0	1	0	0	0	0	0	0	0	307	0	2	0	3	0	0	104	0	0	0	0	0	0	0	0	0	0	4191	4191			Yes	0.96	Proteobacteria	0.61	Gammaproteobacteria	0.28
OTU86	634	30	653	28	1	0	2	0	0	0	0	0	55	58	0	0	2	8	1	0	0	0	0	499	0	0	0	0	0	0	0	12	4	0	0	0	1	1	0	1989	1989			Yes	1	Spirochaetes	0.17	Spirochaetia	0.17
OTU87	1	265	42	119	0	0	809	3	0	0	10	20	6	0	0	0	0	0	2	2	0	155	0	0	0	28	0	3	0	0	1	3	0	0	0	9	4	0	0	1482	1482			Yes	0.96	Proteobacteria	0.41	Alphaproteobacteria	0.09
OTU88	23	16	21	7	103	2	6	174	11	4	15	29	9	4	79	3	44	6	136	42	12	25	63	8	25	3	35	400	36	16	80	82	9	149	527	24	17	16	180	2441	2441			Yes	1	Firmicutes	0.65	Erysipelotrichia	0.29
OTU89	20	12	5	6	5	3	2	48	0	1	12	9	6	1	27	0	0	0	1	15	22	10	0	9	7	0	5	51	7	3	13	5	5	0	139	0	6	0	0	455	455			Yes	0.99	candidate division WPS-2	0.1	WPS-2_genera_incertae_sedis	0.1
OTU90	15	16	1	0	16	0	4	62	4	2	0	15	10	0	14	0	30	0	25	8	0	7	7	2	1	0	4	90	13	2	1	2	8	34	17	12	9	0	46	477	477			Yes	1	Firmicutes	0.72	Negativicutes	0.6
reads	48825	43157	30751	41078	32465	136028	77222	10869	58976	47470	31269	40196	44155	33741	25145	99220	22078	80086	33676	154048	81683	49315	32981	49499	64345	45827	188298	35040	146914	41669	36059	34057	46105	89773	20529	63209	35883	73535	16088	2241264
singletons	3	5	7	13	4	9	6	3	9	11	3	7	7	15	3	6	3	5	11	5	0	3	5	10	5	5	5	2	9	5	4	1	1	5	7	0	4	10	0
goods coverage	99.9939	99.9884	99.9772	99.9684	99.9877	99.9934	99.9922	99.9724	99.9847	99.9768	99.9904	99.9826	99.9841	99.9555	99.9881	99.994	99.9864	99.9938	99.9673	99.9968	100	99.9939	99.9848	99.9798	99.9922	99.9891	99.9973	99.9943	99.9939	99.988	99.9889	99.9971	99.9978	99.9944	99.9659	100	99.9889	99.9864	100
																																							57468.3
[truncated: 6 more columns]

## Sheet: Offtarget OTU's Raw counts
ID	1	2	3	4	5	6	7	8	9	10	11	12	13	14	15	16	17	18	19	20	21	22	23	24	25	26	27	28	29	30	31	32	33	34	35	36	37	38	39
OTU/SAMPLE	1H	1P	2H	2P	3H	4H	5P	5H	6P	6H	7HA	7HB	7P	8HA	8HB	9HA	9PA	9HB	9PB	9HD	9PD	10HA	10HB	10PA	10HC	10PB	10PC	11HA	11PA	11HB	11PB	12HA	12HB	13H	13P	14HA	14HB	15P	15H	total	Prevalence	info	Blast results	Description	Scientific name	Max Score	Total score	Query coverage	E-value
OTU1	431	4479	1200	1867	67	14	61232	1442	44570	3005	952	5345	507	247	3535	62223	1264	54574	9998	116215	713	22781	518	21047	1699	30266	133872	1446	106271	1577	1643	1365	366	74184	477	1962	1290	52730	951	828325	1	Oak chloroplast	Select seq NC_048513.1	Quercus fenchengensis chloroplast, complete genome	Quercus fenchengensis	580	1161	1	1e-161
OTU11	1685	15261	574	19160	9	39	3	54	0	4	20	13492	122	1763	0	10	2	3	12	27	26	8	16	15609	2	74	3	36	98	188	19	2024	717	726	165	0	1	0	8	71960	0.897436	Beech Tree mitochondria	Select seq NC_050960.1	Fagus sylvatica isolate FASYL_29_1 mitochondrion, complete genome	Fagus sylvatica	569	622	1	3e-158
OTU39	0	0	0	0	0	0	0	0	132	2	0	1	0	0	15	157	6	221	0	204	4	4	0	2	0	0	900	0	2	2	3	0	0	221	0	16	0	2	0	1894	0.461538	Oak chloroplast	Select seq NC_048513.1	Quercus fenchengensis chloroplast, complete genome	Quercus fenchengensis	477	955	1	2e-130
OTU23	0	0	0	0	0	0	0	0	79	0	0	11	0	0	14	164	3	130	32	264	0	8	0	0	8	0	861	0	243	0	16	0	0	450	0	0	2	0	0	2285	0.384615	Radish mitochondria	Select seq LR778313.1	Raphanus sativus genome assembly, chromosome: 4	Raphanus sativus	582	654	1	4e-162
OTU29	0	0	0	0	2	0	1546	0	0	1	3	0	0	0	1	0	0	0	0	0	0	135	0	0	0	0	0	0	118	0	1	17	9	0	0	3	0	0	0	1836	0.282051	Willow chloroplast	Select seq NC_046754.1	Salix paraflabellaris mitochondrion, complete genome	Salix paraflabellaris	562	562	1	5e-156
OTU72	0	0	0	0	0	0	0	0	0	0	1	52	1	0	0	0	0	0	0	0	20	2	0	0	0	302	6	0	0	0	0	0	0	0	0	98	44	0	0	526	0.230769	Lady Bells chloroplast	Select seq KX462131.1	Adenophora stricta chloroplast, complete genome	Adenophora stricta	556	1113	1	2e-154
OTU45	0	0	0	0	0	0	0	0	0	631	0	0	0	1	0	0	0	0	1	0	4	0	0	1	0	0	244	0	0	0	0	0	0	2	0	0	0	0	0	884	0.179487	Water melon mitochondria	Select seq GQ856147.1	Citrullus lanatus mitochondrion, complete genome	Citrullus lanatus	590	715	1	2e-164
[truncated: 3 more columns]

## Sheet: Target and offtarget OTU's data
Type (product)	SAMPLE	Raw count all	Total Bacteria	% off Target	% Bacteria	Notes
pollen​	1P	43157	18585	0.569363	0.43
pollen	2P	41078	16371	0.601466	0.4
pollen​	5P	77222	3969	0.948603	0.05
pollen	6P	58976	618	0.989521		Deleted
pollen​	7P	44155	43409	0.016895	0.98
pollen​	9PA	22078	20480	0.0723797	0.93
pollen​	9PB	33676	22300	0.337807	0.66
pollen​	9PD	81683	80784	0.011006	0.99
pollen	10PA	49499	1324	0.973252		Deleted
pollen​	10PB	45827	13360	0.708469	0.29
pollen​	10PC	188298	5188	0.972448	0.03
pollen	11PA	146914	5100	0.965286	0.03
Pollen	11PB	36059	34177	0.0521922	0.95
pollen	13P	20529	19869	0.0321496	0.97
pollen	15P	73535	763	0.989624		Deleted
honey​	1H	48825	45884	0.0602355	0.94
honey	2H	30751	27859	0.0940457	0.91
honey​	3H	32465	32374	0.00280302	1
honey ​	4H	136028	135957	0.000521951	1
honey​	5H	10869	9306	0.143803	0.86
honey​	6H	47470	43566	0.0822414	0.92
honey​	7HA	31269	30120	0.0367457	0.96
honey​	7HB	40196	16878	0.580107	0.42
honey​	8HA	33741	31624	0.0627427	0.94
honey​	8HB	25145	20773	0.173872	0.83
honey​	9HA	99220	9525	0.904001	0.1
honey​	9HP	80086	4323	0.946021	0.05
honey​	9HD	154048	4666	0.969711	0.03
honey​	10HA	49315	22620	0.541316	0.46
honey​	10HB	32981	32384	0.0181013	0.98
honey	10HC	64345	62318	0.0315021	0.97
honey	11HA	35040	33394	0.0469749	0.95
honey	11HB	41669	39781	0.0453095	0.95
honey	12HA	34057	30240	0.112077	0.89
honey	12HB	46105	44979	0.0244225	0.98
honey	13H	89773	3124	0.965201	0.03
honey​	14HA	63209	60636	0.0407062	0.96
honey​	14HB	35883	34238	0.0458434	0.95
honey	15H	16088	15107	0.0609771	0.94
	total	2241264	1077973

## Sheet: OTU's normalized data
SAMPLE	1P	2P	5P	7P	9PA	9PB	9PD	10PB	10PC	11PA	11PB	13P	1H	2H	3H	4H	5H	6H	7HA	7HB	8HA	8HB	9HA	9HB	9HD	10HA	10HB	10HC	11HA	11HB	12HA	12HB	13H	14HA	14HB	15H	total	Prevalence All	Prevalence Pollen	Prevalence Honey	Domain	phylum	class	order	family	genus	Blast results	Description	Scientific name
Soiltype	18	5	22	8	6	6	6	18	18	18	18	15	18	5	7	18	22	15	8	8	5	5	6	6	6	18	18	18	18	18	8	8	15	14	14	14
Type	pollen​	pollen	pollen​	pollen​	pollen​	pollen​	pollen​	pollen​	pollen​	pollen	Pollen	pollen	honey​	honey	honey​	honey ​	honey​	honey​	honey​	honey​	honey​	honey​	honey​	honey​	honey​	honey​	honey​	honey	honey	honey	honey	honey	honey	honey​	honey​	honey
OTU7	11.2622	7.25136	336.879	171.137	48.8125	1.12072	378.164	16.1344	37.3338	15.9263	310.051	104.872	20.2212	25.6792	9.93921	0.0689336	614.326	113.082	73.6401	19.99	484.84	118.957	26.2383	58.5344	16.0686	175.811	108.14	757.815	122.55	294.566	61.261	55.0775	117	178.622	189.513	41.9787	5122.86	1	1	1	Bacteria	Proteobacteria	Alphaproteobacteria	Acetobacterales	Acetobacteraceae	Parasaccharibacter	Select seq CP020554.1	Parasaccharibacter apium strain G7_7_3c, complete genome	Parasaccharibacter apium
OTU10	22.5244	1.33578	1.5742	2.01507	4.11855	45.8093	0.270697	0.701497	18.6669	1217.13	7.12971	79.7155	1.63403	2.01845	17.7555	0.183823	423.314	0.215122	57.46	158.44	1.08664	508.761	31.814	11.5623	296.599	15.1919	6.84918	0.40104	531.456	0.31412	31.0954	0.555637	65	1.90626	2.28109	121.593	3688.48	1	1	1	Bacteria	Actinobacteriota	Actinobacteria	Propionibacteriales	Propionibacteriaceae	Cutibacterium	Select seq MT318544.1	Cutibacterium acnes strain KCOM 1861 (= ChDC B594) 16S ribosomal RNA gene, partial sequence	Cutibacterium acnes
OTU30	6.38752	4.38898	5.5097	2.08703	4.27109	16.1103	1.70153	1.40299	20.4734	22.6643	5.94142	59.1184	3.47232	4.59758	4.14938	0.183823	76.8747	0.286829	5.28964	8.51428	0.987857	17.445	7.21554	23.1247	62.9353	8.42458	8.97147	2.15559	24.9778	1.5706	15.9093	1.80582	217	4.73989	2.37233	73.2042	726.265	1	1	1	Bacteria	Fibrobacterota	Fibrobacteria	Fibrobacterales	Fibrobacteraceae	Fibrobacter	Select seq EU779396.1	Uncultured bacterium clone WA_aaa03d04 16S ribosomal RNA gene, partial sequence	Fibrobacter sp.
OTU35	2.68948	1.33578	4.7226	0.6477	6.71172	19.0522	0.464052	0.701497	21.0756	22.0518	7.31252	82.8601	1.56595	2.35486	9.93921	0.0459557	58.4113	0.286829	1.55578	5.3677	0.395143	11.8806	0.983937	4.33588	28.12	3.4527	6.07745	1.25325	37.4199	1.25648	8.47116	0.625092	149	1.23649	1.55114	37.2225	542.434	1	1	1	Bacteria	Firmicutes	Bacilli	Erysipelotrichales	Erysipelatoclostridiaceae		Select seq EU470432.1	Uncultured bacterium clone GZ_aaa04d11 16S ribosomal RNA gene, partial sequence	uncultured bacterium
OTU14	633.205	325.357	70.0519	29.3624	455.177	0	46.1732	734.701	122.238	0.612549	103.655	174.997	140.935	66.6089	0.289492	0.160845	9.39953	146.57	1.1409	310.031	239.654	212.498	73.7953	716.865	28.7895	27.0691	345.836	47.3728	17.5874	85.9118	16.6324	100.431	31	261.415	256.03	28.3304	5859.88	0.972222	0.916667	1	Bacteria	Proteobacteria	Gammaproteobacteria	Enterobacterales	Erwiniaceae		Select seq JX067699.1	Enterobacteriaceae bacterium SAP817.2 16S ribosomal RNA gene, partial sequence	Enterobacteriaceae bacterium SAP817.2
OTU15	1.00856	0.190825	0.7871	2.8067	0	0.14009	78.3862	1.63683	3.01079	689.118	2.55938	22.7983	0.476593	1.00923	1.92994	0.0459557	914.775	0.358536	3.00784	20.9155	0.493929	164.975	4.59171	2.16794	18.7467	1.51919	1.25408	0.75195	63.4267	1.41354	6.40503	0.486182	94	12.0043	7.66447	625.131	2749.99	0.972222	0.916667	1	Bacteria	Firmicutes	Bacilli	Lactobacillales	Streptococcaceae	Lactococcus	Select seq MT045900.1	Lactococcus lactis strain RKG 1-445 16S ribosomal RNA gene, partial sequence	Lactococcus lactis
OTU40	5.04278	0.763301	4.7226	0.503767	4.11855	4.0626	0.502723	2.80599	9.63454	11.0259	5.11876	73.898	2.11063	2.13059	3.66689	0.0919114	77.8818	0	2.90412	3.88695	0.592714	10.3767	1.96787	11.5623	46.1972	4.28134	5.0163	1.05273	20.0196	0.62824	6.09511	0.347273	187	0.875849	1.4599	36.6021	548.948	0.972222	1	0.958333	Bacteria	Fibrobacterota	Fibrobacteria	Fibrobacterales	Fibrobacteraceae	Fibrobacter	Select seq AB555230.1	Uncultured rumen bacterium 16S rRNA, partial sequence, clone: R-B-81	Fibrobacter sp.
OTU6	264.746	461.988	3.9355	1146.07	20.2877	1.54099	12.0267	73.6572	1707.12	94.3325	88.0245	103.929	42.553	41.9389	0	0.114889	1.00709	10.039	200.384	1694.53	656.036	40.755	74.4512	474.056	32.8067	26.5167	13.216	3.20832	19.9261	46.6468	47.0046	228.784	415	93.8189	105.295	9.51241	8255.25	0.972222	1	0.958333	Bacteria	Proteobacteria	Gammaproteobacteria	Enterobacterales	Morganellaceae	Arsenophonus	Select seq CP038613.1	Arsenophonus nasoniae strain FIN chromosome, complete genome	Arsenophonus nasoniae
OTU19	0.504278	0.572476	0	3.52637	15.2539	50.4323	1.85621	0.701497	11.441	9.18824	9.32346	207.386	1.22553	1.00923	3.85989	0	6.04255	0.0717073	1.24462	0.740372	0.987857	21.355	2.29585	22.402	105.785	4.28134	15.9171	1.5039	61.5557	1.72766	19.1118	4.58401	276	6.64615	5.56586	123.455	997.554	0.944444	0.916667	0.958333	Bacteria	Proteobacteria	Gammaproteobacteria	Burkholderiales	Burkholderiaceae	Ralstonia	Select seq JQ400758.1	Uncultured Ralstonia sp. clone CNY_00648 16S ribosomal RNA gene, partial sequence	Ralstonia sp.
OTU50	0.67237	0.572476	0	0.0719666	0.457617	6.16395	0	0.233832	7.22591	6.73804	2.10235	13.8362	0.544678	1.45777	0.771978	0.0459557	38.2695	0.215122	1.6595	0.185093	0.197571	3.15814	0.327979	1.44529	4.01715	2.20973	1.25408	0.05013	10.2905	0.54971	5.16534	0.347273	48	0.721288	0.273731	9.92599	169.158	0.944444	0.833333	1	Bacteria	Proteobacteria	Gammaproteobacteria	Burkholderiales	Comamonadaceae	Pelomonas	Select seq HF679070.1	Pelomonas puraquae partial 16S rRNA gene, strain PIII_40	Pelomonas puraquae
OTU58	2.1852	0.954126	0	1.65523	3.20332	5.88377	1.08279	1.40299	25.8928	13.4761	1.27969	16.8236	1.22553	1.34563	3.76339	0.32169	40.2837	0.286829	1.45206	2.40621	0.197571	2.4062	0.327979	2.89059	18.0772	0	1.73641	0.75195	8.51303	0.47118	10.3307	0.764001	54	0.92737	1.27741	36.8089	264.405	0.944444	0.916667	0.958333	Bacteria	Bacteroidota	Bacteroidia	Bacteroidales	Bacteroidales UCG-001		Select seq FJ493102.1	Uncultured bacterium clone H7 16S ribosomal RNA gene, partial sequence	uncultured bacterium
OTU5	0	0.38165	2.3613	6.62093	903.336	2.38152	528.826	304.917	581.685	15.3137	346.339	665.24	0.136169	0	0.578983	0	12.7565	1102.07	7.26029	495.309	12.9409	242.725	13.7751	377.944	14.7295	40.6037	945.091	113.544	806.025	614.34	8.47116	239.271	20	507.374	544.36	91.8154	9568.52	0.916667	0.916667	0.916667	Bacteria	Proteobacteria	Gammaproteobacteria	Pseudomonadales	Moraxellaceae	Acinetobacter	Select seq HQ284879.1	Acinetobacter sp. 12N1 16S ribosomal RNA gene, partial sequence	Acinetobacter sp. 12N1
OTU12	1.17665	1.71743	1826.86	6.477	365.331	0.420269	30.6661	668.527	239.057	3.06275	47.3486	172.796	24.3063	13.1199	0	0.0229779	0.335697	4.9478	2.59296	101.061	15.0154	24.062	1.96787	4.33588	2.6781	183.269	33.6671	5.11326	54.2588	42.7988	2.58267	79.5256	6	67.801	75.8235	37.8429	4146.57	0.972222	1	0.958333	Bacteria	Proteobacteria	Gammaproteobacteria	Pseudomonadales	Moraxellaceae	Acinetobacter	Select seq CP032279.1	Acinetobacter sp. WCHAc010034 chromosome, complete genome	Acinetobacter sp. WCHAc010034
OTU69	0.840463	0.572476	2.3613	0.719666	0.457617	0.560359	0.541394	0.701497	3.61295	14.0886	1.18828	21.226	0.0680847	0.224272	2.70192	0.114889	11.7494	0	1.45206	1.11056	0	3.45891	1.6399	3.61323	13.3905	2.20973	1.83288	0.15039	0.561298	0.31412	2.68598	0.138909	45	0.154562	0	4.963	144.405	0.916667	1	0.875	Bacteria	Bacteroidota	Bacteroidia	Bacteroidales	Bacteroidales RF16 group		Select seq EU470374.1	Uncultured bacterium clone GZ_aaa01g03 16S ribosomal RNA gene, partial sequence	uncultured bacterium
OTU9	2.85757	1.90825	0	8.99583	64.3715	5.04323	168.374	309.126	2.40864	3.67529	274.951	6.91811	10.6893	5.2704	0	0	0	17.9985	745.736	50.7155	5.72957	18.0465	1.6399	5.78117	40.841	31.4886	57.9769	13.4348	6.08073	232.449	3.82235	5.41746	74	334.729	321.725	701.23	3533.43	0.888889	0.916667	0.875	Bacteria	Proteobacteria	Gammaproteobacteria	Enterobacterales	Enterobacteriaceae		Select seq KP064323.1	Erwinia sp. B116 16S ribosomal RNA gene, partial sequence	Erwinia sp. B116
OTU27	0.168093	5.53393	65.3293	2.01507	54.1514	1.12072	38.4003	9.35329	1.80648	0	78.5182	16.5091	2.38297	0.897089	0	0	0	5.52146	168.024	18.5093	2.46964	19.2496	1.31192	19.5115	6.69524	15.1919	21.2228	1.95507	0.187099	52.1439	4.13228	16.9469	15	151.11	140.059	59.9696	995.397	0.888889	0.916667	0.875	Bacteria	Proteobacteria	Gammaproteobacteria	Enterobacterales	Erwiniaceae	Pantoea	Select seq CP011427.1	Pantoea vagans strain ND02, complete genome	Pantoea vagans
OTU49	1.68093	0.190825	2.3613	0	1.83047	4.48287	0.696078	0.233832	7.22591	7.35059	0.914065	33.9616	0.953186	0.224272	1.92994	0.0229779	28.87	0.215122	1.03718	2.40621	0	3.91008	0.655958	3.61323	15.3991	2.76216	0.289402	0	7.67108	0	1.96283	0.694546	26	0.566726	0.547462	13.6482	174.308	0.888889	0.916667	0.875	Bacteria	Fibrobacterota	Fibrobacteria	Fibrobacterales	Fibrobacteraceae	Fibrobacter	Select seq EU779378.1	Uncultured bacterium clone WA_aaa04c02 16S ribosomal RNA gene, partial sequence	Fibrobacter sp.
OTU81	0.840463	0.190825	3.1484	0.0719666	0.915234	0	0	0.467665	1.80648	2.4502	0.639846	21.6977	0.136169	0.112136	0.771978	0.183823	13.4279	0.143415	0.311155	0.740372	0.197571	1.35349	0	2.16794	0	1.24297	1.06114	0.45117	2.05809	0.07853	2.89259	0.277819	27	0.103041	0.0912436	12.2007	99.232	0.888889	0.833333	0.916667	Bacteria	Bacteroidota	Bacteroidia	Bacteroidales	Prevotellaceae	Prevotella	Select seq AB746781.1	Uncultured bacterium gene for 16S rRNA, partial sequence, clone: A26_2_22	Prevotella sp.
OTU13	10.4217	17.7467	12.5936	36.5591	11.1354	2374.24	3.05501	3.50749	9.63454	0	3.65626	35.6912	7.55741	3.25195	0	0.0229779	0	3.72878	5.80823	4.81242	1.383	5.71473	6.88756	15.8982	23.4333	4.14324	2.70109	0.70182	0	2.04178	94.3192	48.271	31	4.43077	4.47094	1.86112	2790.68	0.888889	0.916667	0.875	Bacteria	Proteobacteria	Gammaproteobacteria	Enterobacterales	Orbaceae	Gilliamella	Select seq CP007445.1	Gilliamella apicola strain wkB1, complete genome	Gilliamella apicola
OTU47	3.36185	0.190825	3.9355	0.6477	2.28809	4.90314	0.116013	0.467665	0.602159	3.67529	2.7422	23.8989	0.340424	1.2335	1.73695	0	21.4846	0.143415	0.311155	0.925465	0	5.71473	0	4.33588	3.34762	3.5908	0.289402	0	6.92268	0	6.09511	0.764001	18	0.360644	0.273731	9.7192	132.419	0.861111	1	0.791667	Bacteria	Proteobacteria	Gammaproteobacteria	Burkholderiales	Oxalobacteraceae	Undibacterium	Select seq DQ316806.1	Uncultured beta proteobacterium clone 61-01-24c007 small subunit ribosomal RNA gene, partial sequence	Undibacterium sp.
OTU21	0.336185	12.2128	59.8196	9.85943	66.8121	0.14009	8.93301	19.8757	0	0	24.8626	10.2199	3.1319	13.4563	0	0	0	4.44585	18.5656	9.62484	20.6462	6.31628	0.327979	1.44529	1.33905	29.417	7.52446	1.75455	72.8752	22.7737	3.40913	11.46	61	44.7714	32.0265	11.3735	590.756	0.861111	0.833333	0.875	Bacteria	Proteobacteria	Gammaproteobacteria	Pseudomonadales	Pseudomonadaceae	Pseudomonas	Select seq CP047267.1	Pseudomonas syringae UB303 chromosome, complete genome	Pseudomonas syringae UB303
OTU34	26.3905	16.7926	0.7871	9.13976	5.33887	0.14009	2.35893	9.58713	0	0.612549	3.47345	1.5723	27.3701	17.3811	0	0.0459557	0.335697	2.94	0.518592	4.99751	33.6859	0	0	3.61323	0.669524	3.31459	7.04212	0.45117	0.0935497	6.12534	4.02897	23.9618	61	7.05832	4.3797	0	285.207	0.861111	0.916667	0.833333	Bacteria	Proteobacteria	Gammaproteobacteria	Enterobacterales	Erwiniaceae	Pantoea	Select seq MT605813.1	Pantoea agglomerans strain KABNA4 16S ribosomal RNA gene, partial sequence	Pantoea agglomerans
OTU73	1.00856	0.572476	0	0.2159	0.610156	5.60359	0.077342	0.467665	6.62375	0.612549	1.00547	17.767	0.408508	0	2.31593	0.0919114	20.8132	0	0.103718	0.925465	0.197571	0	0.655958	2.89059	16.7381	0.690539	0	0.10026	0	0.15706	2.9959	0.347273	24	0.618247	0.273731	2.89508	111.784	0.833333	0.916667	0.791667	Bacteria	Bacteroidota	Bacteroidia	Bacteroidales	Rikenellaceae		Select seq EU470392.1	Uncultured bacterium clone GZ_aaa04g09 16S ribosomal RNA gene, partial sequence	uncultured bacterium
OTU18	0.168093	0.190825	0	1.0795	11.593	0.14009	161.336	47.7018	0	0.612549	105.94	10.0627	0.408508	0	0	0	3.35697	16.7795	26.3445	6.10807	0.0987857	9.17364	7.8715	500.794	5.35619	1.24297	13.6019	2.75715	382.806	62.4313	1.96283	6.66764	5	84.6483	72.8124	36.3953	1585.44	0.861111	0.833333	0.875	Bacteria	Proteobacteria	Gammaproteobacteria	Enterobacterales	Pectobacteriaceae		Select seq CP023009.1	Lonsdalea britannica strain 477 chromosome, complete genome	Lonsdalea britannica
OTU38	84.7186	4.00733	417.163	7.19666	18.7623	0	1.12146	1.87066	3.61295	0.612549	2.01094	8.49041	19.4041	49.3399	0.578983	0	0	1.07561	1.76321	14.6223	14.2251	7.51938	0	3.61323	2.00857	32.7316	3.76223	0.30078	7.20333	3.76944	1.5496	5.90364	241	4.73989	1.73363	0	966.412	0.861111	0.916667	0.833333	Bacteria	Proteobacteria	Gammaproteobacteria	Pseudomonadales	Pseudomonadaceae	Pseudomonas	Select seq MN295943.1	Pseudomonas fluorescens strain MG26 16S ribosomal RNA gene, partial sequence	Pseudomonas fluorescens
OTU44	1.00856	39.5008	37.7808	0.287867	10.2201	0	2.08824	4.20898	0	0	9.32346	2.51568	0.612763	2.35486	0.868475	0.0229779	0	0.860488	5.91195	18.1391	0.197571	1.05271	0	0	9.37334	6.49107	0.38587	0.05013	3.27424	1.41354	0.103307	4.51455	215	15.1986	16.0589	8.68525	417.504	0.833333	0.75	0.875	Bacteria	Proteobacteria	Gammaproteobacteria	Pseudomonadales	Pseudomonadaceae	Pseudomonas	Select seq CP053746.1	Pseudomonas graminis strain PgKB30 chromosome, complete genome	Pseudomonas graminis
OTU57	1.51283	2.48073	0.7871	0.0719666	1.98301	6.86439	0.580065	0	3.61295	4.28784	1.18828	14.3079	0	1.00923	1.06147	0.137867	27.1915	0	2.17809	1.29565	0.296357	0	0	1.44529	14.7295	1.7954	2.50815	0.25065	0	0.7853	4.64881	0.277819	76	0.566726	0.729949	8.68525	183.27	0.833333	0.916667	0.791667	Bacteria	Bacteroidota	Bacteroidia	Bacteroidales	p-251-o5		Select seq EU771422.1	Uncultured bacterium clone AE1_aaa04d07 16S ribosomal RNA gene, partial sequence	uncultured bacterium
OTU51	3.69804	4.96146	1.5742	3.8862	1.52539	0.14009	1.04412	1.40299	0.602159	0	11.243	0.15723	0.272339	0.336408	0	0	20.4775	0.932195	2.38552	0.185093	2.56843	5.56434	1.6399	5.78117	8.03429	5.2481	0.771739	0.35091	5.42588	3.1412	31.0954	22.4338	0	3.96708	3.37601	0	154.222	0.861111	0.916667	0.833333	Bacteria	Proteobacteria	Alphaproteobacteria	Acetobacterales	Acetobacteraceae	Commensalibacter	Select seq CP046393.1	Commensalibacter sp. ESL0284 chromosome, complete genome	Commensalibacter intestini
OTU8	6.38752	1.14495	0	1.87113	0.457617	5.18332	324.721	186.598	0.602159	3.06275	97.0737	0.628919	0	0	0	0	0	51.1273	847.38	8.14409	0.296357	3.91008	0	0	42.18	0	54.8899	0.60156	102.718	103.11	0.826455	0.0694546	2	189.544	189.331	283.718	2507.58	0.75	0.916667	0.666667	Bacteria	Proteobacteria	Gammaproteobacteria	Pseudomonadales	Moraxellaceae	Acinetobacter	Select seq MK902522.1	Acinetobacter pullicarnis 16S ribosomal RNA gene, partial sequence	Acinetobacter pullicarnis
OTU41	3.02567	2.09908	3.9355	27.6352	25.6266	53.2341	2.74564	0.935329	4.21511	0	2.8336	7.54703	14.434	0	0.0964972	0	0	0.0717073	1.03718	1.66584	1.48179	8.27131	4.91969	92.4987	0	3.03837	0.482337	0.20052	0.0935497	0.54971	99.5878	25.0037	0	2.31842	4.01472	0	393.599	0.805556	0.916667	0.75	Bacteria	Proteobacteria	Gammaproteobacteria	Burkholderiales	Neisseriaceae	Snodgrassella	Select seq NR_122055.2	Snodgrassella alvi wkB2 16S ribosomal RNA, complete sequence	Snodgrassella alvi wkB2
OTU55	0	0	0.7871	0.503767	1.06777	1.12072	0.154684	22.4479	3.01079	26.3396	0	30.6598	0	0	0.964972	0	36.591	0.143415	0.311155	0.555279	0.0987857	69.479	0.655958	0.722646	22.0943	38.6702	0.482337	0.35091	5.05169	0.07853	4.02897	0	7	0.669767	0.364975	7.2377	281.644	0.805556	0.75	0.833333	Bacteria	Firmicutes	Bacilli	Staphylococcales	Staphylococcaceae	Staphylococcus	Select seq KY007579.1	Staphylococcus aureus 16S ribosomal RNA gene, partial sequence	Staphylococcus aureus
OTU56	0.168093	0.38165	0.7871	3.59833	3.5084	0	1.89488	5.14431	1.80648	1.2251	2.92501	0.15723	2.2468	16.3719	0	0	0	3.08341	0.518592	0.555279	5.72957	0.751938	6.88756	7.22646	0	3.4527	7.62092	0.80208	0	3.84797	5.57857	3.54219	54	3.70948	2.37233	0	149.894	0.805556	0.916667	0.75	Bacteria	Proteobacteria	Gammaproteobacteria	Enterobacterales	Yersiniaceae		Select seq CP054043.1	Yersinia mollaretii ATCC 43969 chromosome, complete genome	Yersinia mollaretii ATCC 43969
OTU76	2.68948	0	3.1484	0.719666	4.57617	3.50224	0	0	2.40864	7.96314	0.0914065	2.67291	1.02127	0.112136	1.54396	0	20.8132	0.143415	0	2.7764	0	2.10543	0	0	5.35619	0.966755	0.675272	0.05013	8.41948	0.15706	0.206614	0.555637	34	0.618247	0.821193	9.51241	117.627	0.777778	0.75	0.791667	Bacteria	Firmicutes	Negativicutes	Veillonellales-Selenomonadales	Selenomonadaceae		Select seq LT973176.1	uncultured Veillonellaceae bacterium partial 16S rRNA gene, isolate Igm-sheep	uncultured Veillonellaceae bacterium
OTU31	1.68093	1.33578	6.2968	0.0719666	1.52539	0	0.425381	0	9.03238	1.2251	0	145.438	0.544678	0.560681	0	0.0229779	63.7825	0	0	1.66584	0	3.91008	0	2.16794	7.36477	0.414324	1.92935	0.65169	13.0034	0.863829	7.74802	0.138909	43	1.39105	0	11.3735	327.565	0.75	0.75	0.75	Bacteria	Actinobacteriota	Actinobacteria	Micrococcales	Microbacteriaceae	Microbacterium	Select seq CP025299.1	Microbacterium hominis strain SJTG1 chromosome, complete genome	Microbacterium hominis
OTU42	0.168093	0.38165	0	0.359833	1.83047	126.781	0.077342	0.935329	0	3.06275	1.64532	14.1507	0.136169	0	0	0	0	0.573658	8.19376	0.555279	0.395143	1.50388	2.62383	7.22646	1.33905	5.38621	0.578804	1.90494	0	0.863829	12.6034	24.5869	3	4.53381	5.56586	0	230.964	0.777778	0.833333	0.75	Bacteria	Proteobacteria	Gammaproteobacteria	Enterobacterales	Orbaceae		Select seq CP009056.1	Frischella perrara strain PEB0191, complete genome	Frischella perrara
OTU67	2.01711	1.14495	1.5742	0.4318	0	0.14009	0.850763	0	3.01079	4.28784	1.18828	21.8549	1.36169	0.560681	0.482486	0.0689336	16.1135	0.0717073	1.24462	1.66584	0.0987857	4.06046	0	0	10.0429	1.38108	0	0.35091	4.77104	0.23559	0.516534	0.347273	0	0	0.547462	0	80.4222	0.777778	0.833333	0.75	Bacteria	Firmicutes	Bacilli	Mycoplasmatales	Mycoplasmataceae	Mycoplasma	Select seq EU473607.1	Uncultured bacterium clone WA_aaa03d11 16S ribosomal RNA gene, partial sequence	Mycoplasma sp.
OTU22	0.504278	4.00733	0	219.498	350.077	0	5.6073	2.10449	8.43022	1.83765	2.01094	0	0.680847	0.112136	0	0	0	2.72488	2.17809	1.48074	3.65507	22.8589	15.415	2.89059	4.01715	1.93351	0	1.20312	0	0.54971	178.928	90.5688	0	5.5127	8.02944	0	936.816	0.722222	0.75	0.708333	Bacteria	Proteobacteria	Alphaproteobacteria	Rhizobiales	Rhizobiaceae	Bartonella	Select seq CP015821.1	Bartonella apis strain BBC0244, complete genome	Bartonella apis
OTU52	0.504278	0.190825	0	0.2159	0	0.14009	0	0	0.602159	1.2251	0.365626	102.671	0	0.560681	0	0.0229779	24.8416	0	0	1.66584	0.0987857	0.451163	0.327979	0.722646	52.8924	2.07162	1.83288	0.35091	0	0.31412	6.81825	0.208364	13	0.618247	0	1.65433	214.368	0.722222	0.666667	0.75	Bacteria	Proteobacteria	Alphaproteobacteria	Caulobacterales	Caulobacteraceae	Brevundimonas	Select seq MT448539.1	Brevundimonas mediterranea strain 19MWFB29.7 16S ribosomal RNA gene, partial sequence	Brevundimonas mediterranea
OTU16	0	0	0	0.6477	0	1.54099	65.238	11.224	0	2.4502	84.0026	0.15723	1.15744	0	0.0964972	0	0	0.430244	98.5325	4.62733	0.0987857	0.751938	0	0	5.35619	11.0486	4.05163	0.45117	11.3195	47.3536	0.206614	0.277819	2	201.548	183.491	324.87	1062.93	0.722222	0.583333	0.791667	Bacteria	Proteobacteria	Gammaproteobacteria	Enterobacterales	Erwiniaceae	Erwinia	Select seq CP034363.1	Pantoea sp. CCBC3-3-1 chromosome, complete genome	Pantoea sp. CCBC3-3-1
OTU17	0	0.190825	0	1.36737	2.13555	1.12072	120.538	33.9057	0	1.83765	184.915	0.628919	0.136169	0	0	0	0	0.286829	192.294	12.4012	0.0987857	7.06821	0	1.44529	12.721	0.138108	30.5802	0.15039	1.02905	57.8766	0	0	2	21.1234	19.9824	32.4663	738.437	0.722222	0.75	0.708333	Bacteria	Firmicutes	Bacilli	Lactobacillales	Lactobacillaceae	Leuconostoc	Select seq HM803935.1	Leuconostoc mesenteroides strain B/110-1-4 16S ribosomal RNA gene, partial sequence	Leuconostoc mesenteroides
OTU33	0	0	0	6.2611	43.6262	0	33.5664	9.58713	3.01079	1.2251	3.65626	5.50304	0	0	2.70192	0	43.6407	1.36244	0	4.44223	23.6098	0	0.655958	2.89059	0	0.414324	0.675272	2.0052	8.88723	1.02089	1.75622	0.833456	1	13.4469	12.9566	0	228.736	0.694444	0.666667	0.708333	Bacteria	Proteobacteria	Alphaproteobacteria	Acetobacterales	Acetobacteraceae	Neokomagataea	Select seq CP032485.1	Neokomagataea tanensis strain AH13 = NBRC 106556 chromosome, complete genome	Neokomagataea tanensis
OTU48	1.34474	2.2899	0	1.87113	1.06777	1.54099	0.928105	0.935329	0	0	0	0	1.56595	1.45777	0	0.0229779	0.335697	0.501951	1.03718	4.62733	2.0745	4.66201	0.327979	0	0	5.66242	1.44701	1.30338	0	0.39265	1.13638	0	2	17.1048	10.4018	0	66.0398	0.694444	0.583333	0.75	Bacteria	Firmicutes	Bacilli	Entomoplasmatales	Spiroplasmataceae	Spiroplasma	Select seq CP029202.1	Spiroplasma melliferum strain AS576 chromosome, complete genome	Spiroplasma melliferum
OTU65	1.00856	0	0	0	1.22031	0	0	0.701497	6.62375	24.502	0.0914065	0	0.136169	0.112136	1.15797	0	0	0.0717073	0	0	1.18543	13.8357	1.31192	0	21.4248	1.10486	0	0	10.7582	0.942359	1.5496	0.625092	32	1.08193	0.912436	0	122.358	0.611111	0.5	0.666667	Bacteria	Bacteroidota	Bacteroidia	Chitinophagales	Chitinophagaceae		Select seq FM252970.1	Uncultured Bacteroidetes bacterium partial 16S rRNA gene, clone NL8BD-03-B03	uncultured Bacteroidetes bacterium
OTU54	0	0	0	0.0719666	41.4906	0	3.01634	34.841	4.81727	0	3.74767	13.3645	0.0680847	0	0	0	0	0.430244	0.414874	24.2472	0.0987857	2.85736	0	0	0	8.7008	3.66576	0	9.35497	0.07853	0.103307	5.48692	2	7.47048	7.29949	3.72225	177.348	0.638889	0.583333	0.666667	Bacteria	Proteobacteria	Gammaproteobacteria	Pseudomonadales	Moraxellaceae	Acinetobacter	Select seq JQ771139.1	Acinetobacter boissieri strain SAP 241.2 16S ribosomal RNA gene, partial sequence	Acinetobacter boissieri
OTU32	0	0	0	1.9431	0	0.14009	3.67375	1.40299	0.602159	1.83765	18.5555	0	0	0.112136	0	0	0	5.52146	13.8983	0.185093	4.34657	0	1.6399	19.5115	3.34762	50.6856	9.1644	14.3873	3.27424	11.1513	0	0	1	16.1775	18.8874	0	201.445	0.638889	0.583333	0.666667	Bacteria	Firmicutes	Bacilli	Lactobacillales	Lactobacillaceae	Fructobacillus	Select seq LC062898.1	Fructobacillus fructosus gene for 16S ribosomal RNA, partial sequence, strain: JCM 1119	Fructobacillus fructosus
OTU70	0.336185	1.33578	2.3613	0	0	3.08197	0	0	0	0	0	3.93075	0	0	1.44746	0.0919114	85.2671	0	0.103718	0	0.0987857	0	0	0.722646	2.00857	0	0.289402	0	2.52584	0.31412	0	0	0	0	0.364975	18.1977	122.478	0.472222	0.416667	0.5	Bacteria	Proteobacteria	Gammaproteobacteria	Pseudomonadales	Moraxellaceae	Acinetobacter	Select seq MT613873.1	Acinetobacter junii strain DKD 16S ribosomal RNA gene, partial sequence	Acinetobacter junii
OTU36	0	0.190825	0	0.359833	0	1.96126	36.0414	63.3686	0	0	28.2446	0	0	0	0	0	0	0	158.586	0.740372	0	0.150388	0	0	11.3819	0.138108	16.5924	1.05273	0	12.5648	0	0	1	0.618247	0.547462	7.85808	341.396	0.5	0.5	0.5	Bacteria	Proteobacteria	Gammaproteobacteria	Pseudomonadales	Halomonadaceae	Halotalea	Select seq AP018933.1	Zymobacter palmae IAM14233 DNA, complete genome	Zymobacter palmae
OTU64	0	3.8165	0	1.43933	0	12.468	0.309368	0	0	0	0	8.80487	0	0	0	0.0229779	85.2671	5.16293	0	0.185093	0	0	0	2.89059	32.1372	0.414324	0	0.15039	0	0.07853	27.273	0	0	21.9993	34.7638	2.89508	240.078	0.5	0.416667	0.541667	Bacteria	Proteobacteria	Gammaproteobacteria	Enterobacterales	Pasteurellaceae	Haemophilus	Select seq CP063123.1	Haemophilus parainfluenzae strain M1C120_2 chromosome, complete genome	Haemophilus parainfluenzae
OTU60	0.504278	0.190825	2.3613	0.0719666	1.22031	0	0	0	0	0	0	5.03136	0	0	17.659	0	109.102	0	0	0.370186	0.296357	0.902325	0	0	5.35619	0.552431	0	0.05013	0.935497	0	0	0	16	0	0	0	160.604	0.444444	0.5	0.416667	Bacteria	Proteobacteria	Gammaproteobacteria	Xanthomonadales	Xanthomonadaceae	Xanthomonas	Select seq GU086451.1	Xanthomonas campestris strain N5 16S ribosomal RNA gene, partial sequence	Xanthomonas campestris
OTU68	0	0	0	0.0719666	0	0	0.154684	4.20898	0	0.612549	0.822659	0	0	0	0	0	0	0.0717073	0	0.555279	0.395143	0	0.327979	0	0	0	0.192935	19.3	0	0.54971	0	0.138909	2	1.39105	1.4599	0	32.2535	0.444444	0.416667	0.458333	Bacteria	Proteobacteria	Gammaproteobacteria	Enterobacterales			Select seq AP019531.1	Serratia symbiotica IS DNA, complete genome	Serratia symbiotica
OTU61	0	0	0	2.51883	0	0.14009	0	0	0	8.57569	0.182813	0	0	4.26117	0	0	5.03546	0	7.15657	45.9031	0	12.9333	2.29585	0	0.669524	2.34783	0	0	4.49039	0.54971	0	0	0	0	0	0	97.0603	0.388889	0.333333	0.416667	Bacteria	Proteobacteria	Gammaproteobacteria	Burkholderiales	Rhodocyclaceae	Methyloversatilis	Select seq NR_136517.2	Methyloversatilis discipulorum strain FAM1 16S ribosomal RNA, complete sequence	Methyloversatilis discipulorum
OTU37	0	0	0	0	0.610156	0	0.077342	0.233832	0	0.612549	1.09688	0	0	0	0	0	0	0.215122	0	0	0	4.21085	66.9077	349.761	0	0.966755	0.289402	0	0	0.39265	0	0	0	19.2172	21.0773	0	465.669	0.388889	0.416667	0.375	Bacteria	Proteobacteria	Gammaproteobacteria	Enterobacterales	Orbaceae	Gilliamella	Select seq KF751204.1	Serratia symbiotica isolate 13796 16S ribosomal RNA gene, partial sequence	Serratia symbiotica
OTU59	0	0	0	0.143933	6.40664	0	0.077342	0	0	0	20.1094	0.15723	0	0	0	0	0	0.0717073	0.207437	0	0.0987857	0	0	2.89059	0	0	0	0.10026	0	8.4027	0	0.208364	0	10.0465	8.21193	0	57.1329	0.388889	0.416667	0.375	Bacteria	Firmicutes	Bacilli	Lactobacillales	Lactobacillaceae	Fructobacillus	Select seq KU158311.1	Fructobacillus tropaeoli strain 46 16S ribosomal RNA gene, partial sequence	Fructobacillus tropaeoli
OTU28	0	0	0	0.2159	0.152539	0.280179	0.580065	0	0	9.18824	0	0	0	0	0	0	0	7.8878	0	0	0	0.60155	0	0.722646	1918.19	28.7264	0	0	0	0	2.37606	0.347273	0	0	0	0	1969.27	0.333333	0.416667	0.291667	Bacteria	Proteobacteria	Gammaproteobacteria	Pseudomonadales	Moraxellaceae	Enhydrobacter	Select seq MT225715.1	Moraxella osloensis strain 190306H2471 16S ribosomal RNA gene, partial sequence	Moraxella osloensis
OTU79	0	0.190825	0	0	0.152539	0.560359	0.580065	0	0	0	3.47345	0	0	0	0	0	0	0.0717073	15.1429	0.555279	0	0	0	0	1.33905	0	2.21875	0	0	4.7118	0	0	0	5.71878	4.56218	0	39.2777	0.361111	0.416667	0.333333	Bacteria	Proteobacteria	Gammaproteobacteria	Pseudomonadales	Moraxellaceae	Acinetobacter	Select seq MK902522.1	Acinetobacter pullicarnis 16S ribosomal RNA gene, partial sequence	Acinetobacter pullicarnis
OTU4	0.168093	0.38165	61.3938	0.359833	0	0	0	0	0	0	0	0	0	0	3012.26	3121.24	0	14.9868	0	0	31.809	0	0	1.44529	0	0	0.0964674	0	0	0	0	0	0	0	0	0	6244.14	0.277778	0.333333	0.25	Bacteria	Firmicutes	Bacilli	Bacillales	Bacillaceae	Bacillus	Select seq MK517627.1	Bacillus thuringiensis strain Ta3 16S ribosomal RNA gene, partial sequence	Bacillus thuringiensis
OTU25	0	0	0	0	0	0	0	0	0	102.908	0	0	0	0	0	0	0	0	10.1644	27.0236	0	86.7736	6.2316	0	2.00857	0	0	0	208.803	0	0.206614	0	0	0.103041	0.364975	0	444.588	0.277778	0.0833333	0.375	Bacteria	Proteobacteria	Gammaproteobacteria	Burkholderiales	Burkholderiaceae	Burkholderia-Caballeronia-Paraburkholderia	Select seq MT101735.1	Burkholderia cepacia strain MWU13-2092 16S ribosomal RNA gene, partial sequence	Burkholderia cepacia
OTU26	0	0	0	0	0	0	0	114.578	0	637.051	0	0	0	0	0	0	0	0	0	0	0	1.50388	0	0	7.36477	0	0	0.15039	208.803	0	0.413228	0	0	0.154562	0.0912436	0	970.11	0.25	0.166667	0.291667	Bacteria	Firmicutes	Bacilli	Lactobacillales	Lactobacillaceae	Lactobacillus	Select seq KU851204.1	Lactobacillus salivarius strain H32.1 16S ribosomal RNA gene, partial sequence	Ligilactobacillus salivarius
OTU24	0.336185	0	0	0.2159	0	0	0	0	0	0	0	0	0	0	0	0	0	0.0717073	0	0	0	0.150388	1435.24	0	3.34762	0	0	0	0	0	0	0	0	0	0.182487	0	1439.54	0.194444	0.166667	0.208333	Bacteria	Firmicutes	Bacilli	Lactobacillales	Enterococcaceae	Enterococcus	Select seq LN997942.1	Enterococcus faecalis partial 16S rRNA gene, clone OTU46_C	Enterococcus faecalis
OTU43	0	0	0	0.287867	0	0	37.2789	0	0	0	4.75314	0	0	0	0	0	0	0	0	0	0	0.451163	0	0	0	0	0	0	0	4.31915	0	0	0	0	0	0.620375	47.7106	0.166667	0.25	0.125	Bacteria	Proteobacteria	Gammaproteobacteria	Pseudomonadales	Moraxellaceae	Acinetobacter	Select seq NR_165666.1	Acinetobacter chinensis strain WCHAc010005 16S ribosomal RNA, complete sequence	Acinetobacter chinensis
OTU77	0	0.38165	0	0	0	0.280179	0	0	0	0	0	0	0	0	0	0	0	0	0	0	0	98.8046	1.31192	0	0	0	0	0	0	0.07853	0	0	0	0	0	0	100.857	0.138889	0.166667	0.125	Bacteria	Proteobacteria	Alphaproteobacteria	Caulobacterales	Caulobacteraceae	Brevundimonas	Select seq GU397389.1	Brevundimonas diminuta strain B34 16S ribosomal RNA gene, partial sequence	Brevundimonas diminuta
OTU2	1999.97	2184.57	156.633	1347.5	524.124	5.4635	1012.68	405.933	191.487	96.7827	1196.42	596.058	2780.51	2835.81	6.65831	0.32169	61.4326	1593.91	398.901	12.031	1550.24	1258.89	20.9907	144.529	60.2572	2314.14	1357.68	2118.69	222.648	1378.99	2334.12	2073.01	98	777.857	788.071	234.708	34140	1	1	1	Bacteria	Firmicute	Bacilli	Lactobacillales	Lactobacillaceae	Lactobacillus	Select seq CP012920.1	Lactobacillus kunkeei strain MP2, complete genome	Apilactobacillus kunkeei
OTU71	0.336185	0.763301	3.9355	1.0795	0.457617	4.62296	0.38671	0	5.41943	1.83765	1.27969	10.2199	0.612763	0.784953	2.79842	0.0689336	36.9267	0.286829	1.34834	0.925465	0.296357	3.75969	1.31192	3.61323	14.06	0.414324	2.60462	0.30078	1.59035	1.02089	5.88849	0.138909	34	1.03041	0.547462	4.963	149.631	0.972222	0.916667	1	Unclassified						Select seq EU773082.1	Uncultured bacterium clone BG_aaa04g02.Contig1 16S ribosomal RNA gene, partial sequence	uncultured bacterium
OTU80	1.84902	0.954126	1.5742	0.359833	2.59316	4.62296	0.502723	0	3.01079	6.73804	0.457033	26.8863	0.953186	1.34563	2.02644	0.0459557	14.435	0.215122	0.726029	0.185093	0.592714	2.70698	0.655958	1.44529	9.37334	0.276216	0.0964674	0.5013	6.54848	0.47118	0.929762	0.972365	44	0.309123	0.729949	0	139.09	0.944444	0.916667	0.958333	Unclassified						Select seq FJ493106.1	Uncultured bacterium clone H3 16S ribosomal RNA gene, partial sequence	uncultured bacterium
OTU62	2.01711	1.14495	0	0.719666	0.305078	2.10135	0.193355	0	3.01079	5.51294	0.731252	18.0814	0.748932	0	0.289492	0.0229779	27.8629	0.0717073	0.207437	1.29565	0.0987857	0.300775	1.6399	1.44529	0	1.51919	2.99049	0.25065	8.41948	0.23559	0	0.208364	12	0.103041	0.456218	2.89508	96.8799	0.861111	0.833333	0.875	Unclassified						Select seq LT973076.1	uncultured Anaeroplasmataceae bacterium partial 16S rRNA gene, isolate Igm-sheep	uncultured Anaeroplasmataceae bacterium
OTU82	2.1852	0.190825	0	0.719666	1.22031	1.4009	0.193355	0.701497	5.41943	1.83765	0.639846	15.0941	0.272339	0.224272	0.578983	0	21.8203	0.143415	0.518592	0.555279	0	3.00775	0.983937	1.44529	7.36477	0.690539	1.25408	0.25065	3.46134	0.23559	4.02897	0.277819	45	0.309123	0.456218	11.9939	134.476	0.916667	0.916667	0.916667	Unclassified						Select seq FN429835.1	uncultured Bacteroidetes bacterium partial 16S rRNA, clone e95	uncultured Bacteroidetes bacterium
OTU66	1.84902	0	1.5742	0.791633	0.610156	10.927	0.154684	0.233832	7.22591	5.51294	1.18828	20.4399	0.340424	0.224272	1.83345	0.0459557	22.156	0.215122	0	0.370186	0.197571	0.300775	1.6399	0	0.669524	0.138108	1.54348	0	2.05809	0.7853	0.309921	0	41	0.206082	0.456218	0	124.998	0.833333	0.916667	0.791667	Unclassified						Select seq EU463763.1	Uncultured bacterium clone horsej_aai92d07 16S ribosomal RNA gene, partial sequence	uncultured bacterium
OTU75	0.840463	0.572476	3.9355	0	0	2.10135	0	0.467665	4.21511	3.06275	0.27422	24.5279	0.476593	0.448544	0	0.0689336	4.36407	0	0.207437	0.185093	0.0987857	1.65426	0.983937	1.44529	1.33905	0.276216	3.08696	0.10026	1.87099	0.863829	2.58267	0	1	0.566726	0.729949	12.2007	74.5477	0.833333	0.75	0.875	Unclassified						Select seq EU771148.1	Uncultured bacterium clone AE1_aaa02e05 16S ribosomal RNA gene, partial sequence	uncultured bacterium
OTU83	0.840463	0.763301	2.3613	0.6477	1.37285	4.0626	0.696078	0.467665	1.20432	1.2251	1.4625	12.7356	0.272339	0.448544	2.79842	0	22.8274	0	0	1.48074	0	1.2031	0	0.722646	14.7295	1.65729	2.79755	0.35091	0	0	0.309921	0.208364	31	0.824329	0.364975	8.06487	117.9	0.805556	1	0.708333	Bacteria	Bacteroidota	Bacteroidia	Bacteroidales	Prevotellaceae	Prevotella	Select seq LT973150.1	uncultured Prevotella sp. partial 16S rRNA gene, isolate Igm-sheep	Prevotella sp.
OTU53	1.17665	0.954126	5.5097	1.9431	12.9658	130.143	0.657407	0.467665	0	0	0.914065	14.3079	0.340424	1.12136	0	0	0	0.645366	19.8102	0.370186	0.197571	5.26356	2.95181	39.0229	2.00857	1.38108	0.0964674	0.20052	0	0	9.40093	16.6691	1	1.59714	1.00368	0	272.121	0.777778	0.833333	0.75	Bacteria	Firmicute	Bacilli	Lactobacillales	Lactobacillaceae	Lactobacillus	Select seq CP029544.1	Lactobacillus helsingborgensis strain ESL0183 chromosome, complete genome	Lactobacillus helsingborgensis
OTU46	0.504278	0.38165	0.7871	4.5339	6.71172	148.075	0.734749	0.935329	3.61295	1.83765	0	6.76088	1.49786	0.897089	0	0	0	0	0.933466	0	0.592714	4.51163	4.91969	5.05852	1.33905	0.690539	0.0964674	0	0	0	8.16124	17.2247	2	2.06082	1.09492	0	225.954	0.722222	0.916667	0.625	Bacteria	Firmicute	Bacilli	Lactobacillales	Lactobacillaceae	Lactobacillus	Select seq CP029476.1	Lactobacillus apis strain ESL0185 chromosome, complete genome	Lactobacillus apis
OTU74	1.17665	0.190825	0	2.3749	3.66094	40.7661	0.154684	0.467665	4.81727	0	0	12.2639	0.340424	0.112136	0	0	0	0.215122	2.07437	0.370186	0.0987857	14.5876	2.29585	5.78117	0.669524	0.414324	0	0	0	0.15706	2.16944	1.66691	0	0.360644	0	0	97.1865	0.666667	0.75	0.625	Bacteria	Firmicute	Bacilli	Lactobacillales	Lactobacillaceae	Lactobacillus	Select seq HM046576.1	Uncultured Lactobacillus sp. clone ACW_U5 16S ribosomal RNA gene, partial sequence	Bombilactobacillus mellis
OTU20	0	0	0	0.143933	0	0	0.077342	4.67665	0	0	1.00547	0	0	0	0	0	0	0	0.829748	3.14658	0.0987857	8.4217	1276.17	138.025	2.6781	0	0	0	0	0.07853	0	0	0	1.54562	1.4599	0	1438.35	0.388889	0.333333	0.416667	Unclassified						Select seq KM978243.1	Uncultured gamma proteobacterium clone dVs1-62 16S ribosomal RNA gene, partial sequence	uncultured Gammaproteobacteria bacterium
OTU63	0	0	0	36.703	0.152539	0	0.193355	0	0	0	0	0	0	0	0	0	0	0	0	0	0.296357	0	0	0	0.669524	0	0	0.10026	0	0	0	0	0	0	0	0	38.115	0.166667	0.25	0.125	Bacteria	Proteobacteria	Gammaproteobacteria	Enterobacterales	Morganellaceae	Photorhabdus	Select seq MK053914.1	Photorhabdus kayaii strain HUG-39 16S ribosomal RNA gene, partial sequence	Photorhabdus kayaii







			Other bacteria = vertebrate symbionts and environment
																		Other bacteria = vertebrate symbionts and environment
[truncated: 9 more columns]
